# Supplementary material for: The Effect of Visfatin on the Functioning of the Porcine Pituitary Gland: An In Vitro Study
Source: Cells. 2023 Dec 14;12(24):2835. doi: 10.3390/cells12242835 (PMC10742260; doi:10.3390/cells12242835)
Supplement: Supplementary file 1 [file cells-12-02835-s001.zip]

Archive with 1 entries (1 files):
- cells-2737885-supplementary.pdf
